# Supplementary material for: Formal modeling and analysis of the hexosamine biosynthetic pathway: role of O-linked N-acetylglucosamine transferase in oncogenesis and cancer progression
Source: PeerJ. 2016 Sep 27;4:e2348. doi: 10.7717/peerj.2348 (PMC5047222; doi:10.7717/peerj.2348)
Supplement: Supplemental Information 1 [file peerj-04-2348-s001.txt]

VAR

NFKB = 0 1 ;
PI3K = 0 1 ;
OGA = 0 1 ;
P53 = 0 1 ;
P21 = 0 1 ;
FOXM = 0 1 ;
OGT = 0 1 ;
MDM2 = 0 1 ;
CMyc = 0 1 ;

REG

PI3K [(PI3K>=1)]=> NFKB FOXM ;
P21 [(P21<1)]=> NFKB ;
OGT [(OGT>=1)]=> PI3K CMyc ;
P53 [(P53<1)]=> PI3K FOXM CMyc ;
NFKB [(NFKB>=1)]=> PI3K P53 ;
OGT [(OGT<1)]=> OGA ;
MDM2 [(MDM2<1)]=> P53 ;
P53 [(P53>=1)]=> P21 MDM2 ;
PI3K [(PI3K<1)]=> P21 ;
FOXM [(FOXM<1)]=> P21 ;
OGA [(OGA<1)]=> OGT ;
CMyc [(CMyc>=1)]=> OGT ;

PARA

# Parameters for NFKB

K_NFKB = 0  ;
K_NFKB+P21 = 0  ;		
K_NFKB+PI3K = 0  ;		
K_NFKB+P21+PI3K =  1 ;

# Parameters for PI3K

K_PI3K = 0  ;
K_PI3K+NFKB = 0 1 ;  		
K_PI3K+OGT =  1 ;		#In the prescence of OGT, PI3K is expressed (Sodi et. al 2015, Józwiak, Paweł, et al., 2014) 		
K_PI3K+P53 = 0 1 ; 		
K_PI3K+NFKB+OGT = 0 1 ;		
K_PI3K+OGT+P53 =  1 ;		# All inhibitor absent and atlease one activator is present -> 1
K_PI3K+NFKB+P53 =  1 ;		# All inhibitor absent and atlease one activator is present -> 1 
K_PI3K+NFKB+OGT+P53 =  1 ;	

# Parameters for OGA

K_OGA = 0  ;
K_OGA+OGT =  1 ;

# Parameters for P53

K_P53 = 0  ;
K_P53+MDM2 = 0 1 ;		
K_P53+NFKB = 0 1 ;		
K_P53+MDM2+NFKB =  1 ;

# Parameters for P21

K_P21 = 0  ;
K_P21+FOXM = 0  ;		
K_P21+P53 = 0 1 ;
K_P21+PI3K = 0  ;		#All activators are absent and atleast one inhibitor is present
K_P21+FOXM+P53 = 1 ; 	         	
K_P21+P53+PI3K = 1 ;
K_P21+FOXM+PI3K = 0 1 ;		
K_P21+FOXM+P53+PI3K =  1 ;

# Parameters for FOXM

K_FOXM = 0  ;
K_FOXM+P53 = 0 1 ;		
K_FOXM+PI3K = 0 1 ;		
K_FOXM+P53+PI3K =  1 ;

# Parameters for OGT

K_OGT = 0;
K_OGT+CMyc = 1 ;  		
K_OGT+OGA =  0  ;		
K_OGT+CMyc+OGA= 1;

# Parameters for MDM2

K_MDM2 = 0  ;
K_MDM2+P53 =  1 ;

# Parameters for CMyc

K_CMyc =  0 ;
K_CMyc+OGT = 0 1 ;		
K_CMyc+P53 = 0 1 ;		
K_CMyc+OGT+P53 =  1 ;


CTL


((OGT=1 & OGA=0 ) -> EF(AG(NFKB=1 & OGT=1 & OGA=0 & MDM2=1 & PI3K=1 &  FOXM=1 & P21=0 & CMyc=1 & P53=1)))
&
((OGT =0 & OGA=1 & P53=1 & P21=1) -> EX(EF(OGT =0 & OGA=1 & P53=1 & P21=1 )))
&
((OGT=0 & OGA=1 ) ->
EF(AG(OGT =0 & OGA=1 & PI3K=0 &  FOXM=0 & P21=1 & CMyc=0)))
