# Supplementary material for: Formal modeling and analysis of the hexosamine biosynthetic pathway: role of O-linked N-acetylglucosamine transferase in oncogenesis and cancer progression
Source: PeerJ. 2016 Sep 27;4:e2348. doi: 10.7717/peerj.2348 (PMC5047222; doi:10.7717/peerj.2348)
Supplement: Supplemental Information 2 — Raw Data: SMBioNet selects 4 models after scanning different combinations of logical parameters. The output of SMBioNet containins each valuation of parameter which is contained in this file. [file peerj-04-2348-s002.out]

VAR

NFKB = 0 1 ;
PI3K = 0 1 ;
OGA = 0 1 ;
P53 = 0 1 ;
P21 = 0 1 ;
FOXM = 0 1 ;
OGT = 0 1 ;
MDM2 = 0 1 ;
CMyc = 0 1 ;

REG

PI3K [(PI3K>=1)]=> NFKB FOXM ;
P21 [(P21<1)]=> NFKB ;
OGT [(OGT>=1)]=> PI3K CMyc ;
P53 [(P53<1)]=> PI3K FOXM CMyc ;
NFKB [(NFKB>=1)]=> PI3K P53 ;
OGT [(OGT<1)]=> OGA ;
MDM2 [(MDM2<1)]=> P53 ;
P53 [(P53>=1)]=> P21 MDM2 ;
PI3K [(PI3K<1)]=> P21 ;
FOXM [(FOXM<1)]=> P21 ;
OGA [(OGA<1)]=> OGT ;
CMyc [(CMyc>=1)]=> OGT ;

PARA

# Parameters for NFKB

K_NFKB = 0 ;
K_NFKB+P21 = 0 ;
K_NFKB+PI3K = 0 ;
K_NFKB+P21+PI3K = 1 ;

# Parameters for PI3K

K_PI3K = 0 ;
K_PI3K+NFKB = 0 1 ;
K_PI3K+OGT = 1 ;
K_PI3K+P53 = 0 1 ;
K_PI3K+NFKB+OGT = 0 1 ;
K_PI3K+OGT+P53 = 1 ;
K_PI3K+NFKB+P53 = 1 ;
K_PI3K+NFKB+OGT+P53 = 1 ;

# Parameters for OGA

K_OGA = 0 ;
K_OGA+OGT = 1 ;

# Parameters for P53

K_P53 = 0 ;
K_P53+MDM2 = 0 1 ;
K_P53+NFKB = 0 1 ;
K_P53+MDM2+NFKB = 1 ;

# Parameters for P21

K_P21 = 0 ;
K_P21+FOXM = 0 ;
K_P21+P53 = 0 1 ;
K_P21+PI3K = 0 ;
K_P21+FOXM+P53 = 0 1 ;
K_P21+P53+PI3K = 0 1 ;
K_P21+FOXM+PI3K = 0 1 ;
K_P21+FOXM+P53+PI3K = 1 ;

# Parameters for FOXM

K_FOXM = 0 ;
K_FOXM+P53 = 0 1 ;
K_FOXM+PI3K = 0 1 ;
K_FOXM+P53+PI3K = 1 ;

# Parameters for OGT

K_OGT = 0 ;
K_OGT+CMyc = 1 ;
K_OGT+OGA = 0 ;
K_OGT+CMyc+OGA = 1 ;

# Parameters for MDM2

K_MDM2 = 0 ;
K_MDM2+P53 = 1 ;

# Parameters for CMyc

K_CMyc = 0 ;
K_CMyc+OGT = 0 1 ;
K_CMyc+P53 = 0 1 ;
K_CMyc+OGT+P53 = 1 ;

CTL

((OGT=1&OGA=0)->EF(AG(NFKB=1&OGT=1&OGA=0&MDM2=1&PI3K=1&FOXM=1&P21=0&CMyc=1&P53=1)))
&
((OGT=0&OGA=1&P53=1&P21=1)->EX(EF(OGT=0&OGA=1&P53=1&P21=1)))
&
((OGT=0&OGA=1)->
EF(AG(OGT=0&OGA=1&PI3K=0&FOXM=0&P21=1&CMyc=0)))

# MODEL 1

# K_NFKB = 0
# K_NFKB+P21 = 0
# K_NFKB+PI3K = 0
# K_NFKB+P21+PI3K = 1

# K_PI3K = 0
# K_PI3K+NFKB = 0
# K_PI3K+OGT = 1
# K_PI3K+P53 = 0
# K_PI3K+NFKB+OGT = 1
# K_PI3K+OGT+P53 = 1
# K_PI3K+NFKB+P53 = 1
# K_PI3K+NFKB+OGT+P53 = 1

# K_OGA = 0
# K_OGA+OGT = 1

# K_P53 = 0
# K_P53+MDM2 = 1
# K_P53+NFKB = 1
# K_P53+MDM2+NFKB = 1

# K_P21 = 0
# K_P21+FOXM = 0
# K_P21+P53 = 0
# K_P21+PI3K = 0
# K_P21+FOXM+P53 = 0
# K_P21+P53+PI3K = 0
# K_P21+FOXM+PI3K = 1
# K_P21+FOXM+P53+PI3K = 1

# K_FOXM = 0
# K_FOXM+P53 = 0
# K_FOXM+PI3K = 1
# K_FOXM+P53+PI3K = 1

# K_OGT = 0
# K_OGT+CMyc = 1
# K_OGT+OGA = 0
# K_OGT+CMyc+OGA = 1

# K_MDM2 = 0
# K_MDM2+P53 = 1

# K_CMyc = 0
# K_CMyc+OGT = 1
# K_CMyc+P53 = 0
# K_CMyc+OGT+P53 = 1

# MODEL 2

# K_NFKB = 0
# K_NFKB+P21 = 0
# K_NFKB+PI3K = 0
# K_NFKB+P21+PI3K = 1

# K_PI3K = 0
# K_PI3K+NFKB = 0
# K_PI3K+OGT = 1
# K_PI3K+P53 = 0
# K_PI3K+NFKB+OGT = 1
# K_PI3K+OGT+P53 = 1
# K_PI3K+NFKB+P53 = 1
# K_PI3K+NFKB+OGT+P53 = 1

# K_OGA = 0
# K_OGA+OGT = 1

# K_P53 = 0
# K_P53+MDM2 = 1
# K_P53+NFKB = 1
# K_P53+MDM2+NFKB = 1

# K_P21 = 0
# K_P21+FOXM = 0
# K_P21+P53 = 0
# K_P21+PI3K = 0
# K_P21+FOXM+P53 = 1
# K_P21+P53+PI3K = 0
# K_P21+FOXM+PI3K = 1
# K_P21+FOXM+P53+PI3K = 1

# K_FOXM = 0
# K_FOXM+P53 = 0
# K_FOXM+PI3K = 1
# K_FOXM+P53+PI3K = 1

# K_OGT = 0
# K_OGT+CMyc = 1
# K_OGT+OGA = 0
# K_OGT+CMyc+OGA = 1

# K_MDM2 = 0
# K_MDM2+P53 = 1

# K_CMyc = 0
# K_CMyc+OGT = 1
# K_CMyc+P53 = 0
# K_CMyc+OGT+P53 = 1

# MODEL 3

# K_NFKB = 0
# K_NFKB+P21 = 0
# K_NFKB+PI3K = 0
# K_NFKB+P21+PI3K = 1

# K_PI3K = 0
# K_PI3K+NFKB = 0
# K_PI3K+OGT = 1
# K_PI3K+P53 = 0
# K_PI3K+NFKB+OGT = 1
# K_PI3K+OGT+P53 = 1
# K_PI3K+NFKB+P53 = 1
# K_PI3K+NFKB+OGT+P53 = 1

# K_OGA = 0
# K_OGA+OGT = 1

# K_P53 = 0
# K_P53+MDM2 = 1
# K_P53+NFKB = 1
# K_P53+MDM2+NFKB = 1

# K_P21 = 0
# K_P21+FOXM = 0
# K_P21+P53 = 0
# K_P21+PI3K = 0
# K_P21+FOXM+P53 = 0
# K_P21+P53+PI3K = 1
# K_P21+FOXM+PI3K = 1
# K_P21+FOXM+P53+PI3K = 1

# K_FOXM = 0
# K_FOXM+P53 = 0
# K_FOXM+PI3K = 1
# K_FOXM+P53+PI3K = 1

# K_OGT = 0
# K_OGT+CMyc = 1
# K_OGT+OGA = 0
# K_OGT+CMyc+OGA = 1

# K_MDM2 = 0
# K_MDM2+P53 = 1

# K_CMyc = 0
# K_CMyc+OGT = 1
# K_CMyc+P53 = 0
# K_CMyc+OGT+P53 = 1

# MODEL 4

# K_NFKB = 0
# K_NFKB+P21 = 0
# K_NFKB+PI3K = 0
# K_NFKB+P21+PI3K = 1

# K_PI3K = 0
# K_PI3K+NFKB = 0
# K_PI3K+OGT = 1
# K_PI3K+P53 = 0
# K_PI3K+NFKB+OGT = 1
# K_PI3K+OGT+P53 = 1
# K_PI3K+NFKB+P53 = 1
# K_PI3K+NFKB+OGT+P53 = 1

# K_OGA = 0
# K_OGA+OGT = 1

# K_P53 = 0
# K_P53+MDM2 = 1
# K_P53+NFKB = 1
# K_P53+MDM2+NFKB = 1

# K_P21 = 0
# K_P21+FOXM = 0
# K_P21+P53 = 0
# K_P21+PI3K = 0
# K_P21+FOXM+P53 = 1
# K_P21+P53+PI3K = 1
# K_P21+FOXM+PI3K = 1
# K_P21+FOXM+P53+PI3K = 1

# K_FOXM = 0
# K_FOXM+P53 = 0
# K_FOXM+PI3K = 1
# K_FOXM+P53+PI3K = 1

# K_OGT = 0
# K_OGT+CMyc = 1
# K_OGT+OGA = 0
# K_OGT+CMyc+OGA = 1

# K_MDM2 = 0
# K_MDM2+P53 = 1

# K_CMyc = 0
# K_CMyc+OGT = 1
# K_CMyc+P53 = 0
# K_CMyc+OGT+P53 = 1

# SELECTED MODELS / CHECKED MODELS = 4 / 2560 (29s473ms)
