# Supplementary material for: Formal modeling and analysis of the hexosamine biosynthetic pathway: role of O-linked N-acetylglucosamine transferase in oncogenesis and cancer progression
Source: PeerJ. 2016 Sep 27;4:e2348. doi: 10.7717/peerj.2348 (PMC5047222; doi:10.7717/peerj.2348)
Supplement: Supplemental Information 4 [file peerj-04-2348-s004.sif]

000000000	1	010000000
000000000	1	000010000
000000000	1	000000010
000000001	1	010000001
000000001	1	000010001
000000001	1	000000101
000000001	1	000000011
000000001	1	000000000
000000010	1	010000010
000000010	1	000010010
000000011	1	010000011
000000011	1	000010011
000000011	1	000000111
000000011	1	000000010
000000100	1	010000100
000000100	1	000100100
000000100	1	000010100
000000100	1	000000000
000000100	1	000000101
000000101	1	010000101
000000101	1	000100101
000000101	1	000010101
000000110	1	010000110
000000110	1	000100110
000000110	1	000010110
000000110	1	000000010
000000110	1	000000100
000000110	1	000000111
000000111	1	010000111
000000111	1	000100111
000000111	1	000010111
000000111	1	000000101
000001000	1	010001000
000001000	1	000000000
000001000	1	000001010
000001001	1	010001001
000001001	1	000000001
000001001	1	000001101
000001001	1	000001011
000001001	1	000001000
000001010	1	010001010
000001010	1	000000010
000001011	1	010001011
000001011	1	000000011
000001011	1	000001111
000001011	1	000001010
000001100	1	010001100
000001100	1	000101100
000001100	1	000000100
000001100	1	000001000
000001100	1	000001101
000001101	1	010001101
000001101	1	000101101
000001101	1	000000101
000001110	1	010001110
000001110	1	000101110
000001110	1	000000110
000001110	1	000001010
000001110	1	000001100
000001110	1	000001111
000001111	1	010001111
000001111	1	000101111
000001111	1	000000111
000001111	1	000001101
000010000	1	010010000
000010000	1	000011000
000010000	1	000010010
000010001	1	010010001
000010001	1	000011001
000010001	1	000010101
000010001	1	000010011
000010001	1	000010000
000010010	1	010010010
000010010	1	000011010
000010011	1	010010011
000010011	1	000011011
000010011	1	000010111
000010011	1	000010010
000010100	1	010010100
000010100	1	000110100
000010100	1	000011100
000010100	1	000010000
000010100	1	000010101
000010101	1	010010101
000010101	1	000110101
000010101	1	000011101
000010110	1	010010110
000010110	1	000110110
000010110	1	000011110
000010110	1	000010010
000010110	1	000010100
000010110	1	000010111
000010111	1	010010111
000010111	1	000110111
000010111	1	000011111
000010111	1	000010101
000011000	1	010011000
000011000	1	000001000
000011000	1	000011010
000011001	1	010011001
000011001	1	000001001
000011001	1	000011101
000011001	1	000011011
000011001	1	000011000
000011010	1	010011010
000011010	1	000001010
000011011	1	010011011
000011011	1	000001011
000011011	1	000011111
000011011	1	000011010
000011100	1	010011100
000011100	1	000111100
000011100	1	000001100
000011100	1	000011000
000011100	1	000011101
000011101	1	010011101
000011101	1	000111101
000011101	1	000001101
000011110	1	010011110
000011110	1	000111110
000011110	1	000001110
000011110	1	000011010
000011110	1	000011100
000011110	1	000011111
000011111	1	010011111
000011111	1	000111111
000011111	1	000001111
000011111	1	000011101
000100000	1	100100000
000100000	1	001100000
000100000	1	000000000
000100000	1	000110000
000100000	1	000100010
000100001	1	100100001
000100001	1	001100001
000100001	1	000000001
000100001	1	000110001
000100001	1	000100101
000100001	1	000100011
000100001	1	000100000
000100010	1	100100010
000100010	1	001100010
000100010	1	000000010
000100010	1	000110010
000100011	1	100100011
000100011	1	001100011
000100011	1	000000011
000100011	1	000110011
000100011	1	000100111
000100011	1	000100010
000100100	1	100100100
000100100	1	001100100
000100100	1	000110100
000100100	1	000100000
000100100	1	000100101
000100101	1	100100101
000100101	1	001100101
000100101	1	000110101
000100110	1	100100110
000100110	1	001100110
000100110	1	000110110
000100110	1	000100010
000100110	1	000100100
000100110	1	000100111
000100111	1	100100111
000100111	1	001100111
000100111	1	000110111
000100111	1	000100101
000101000	1	100101000
000101000	1	001101000
000101000	1	000001000
000101000	1	000100000
000101000	1	000101010
000101001	1	100101001
000101001	1	001101001
000101001	1	000001001
000101001	1	000100001
000101001	1	000101101
000101001	1	000101011
000101001	1	000101000
000101010	1	100101010
000101010	1	001101010
000101010	1	000001010
000101010	1	000100010
000101011	1	100101011
000101011	1	001101011
000101011	1	000001011
000101011	1	000100011
000101011	1	000101111
000101011	1	000101010
000101100	1	100101100
000101100	1	001101100
000101100	1	000100100
000101100	1	000101000
000101100	1	000101101
000101101	1	100101101
000101101	1	001101101
000101101	1	000100101
000101110	1	100101110
000101110	1	001101110
000101110	1	000100110
000101110	1	000101010
000101110	1	000101100
000101110	1	000101111
000101111	1	100101111
000101111	1	001101111
000101111	1	000100111
000101111	1	000101101
000110000	1	100110000
000110000	1	010110000
000110000	1	001110000
000110000	1	000010000
000110000	1	000111000
000110000	1	000110010
000110001	1	100110001
000110001	1	010110001
000110001	1	001110001
000110001	1	000010001
000110001	1	000111001
000110001	1	000110101
000110001	1	000110011
000110001	1	000110000
000110010	1	100110010
000110010	1	010110010
000110010	1	001110010
000110010	1	000010010
000110010	1	000111010
000110011	1	100110011
000110011	1	010110011
000110011	1	001110011
000110011	1	000010011
000110011	1	000111011
000110011	1	000110111
000110011	1	000110010
000110100	1	100110100
000110100	1	010110100
000110100	1	001110100
000110100	1	000111100
000110100	1	000110000
000110100	1	000110101
000110101	1	100110101
000110101	1	010110101
000110101	1	001110101
000110101	1	000111101
000110110	1	100110110
000110110	1	010110110
000110110	1	001110110
000110110	1	000111110
000110110	1	000110010
000110110	1	000110100
000110110	1	000110111
000110111	1	100110111
000110111	1	010110111
000110111	1	001110111
000110111	1	000111111
000110111	1	000110101
000111000	1	100111000
000111000	1	010111000
000111000	1	001111000
000111000	1	000011000
000111000	1	000101000
000111000	1	000111010
000111001	1	100111001
000111001	1	010111001
000111001	1	001111001
000111001	1	000011001
000111001	1	000101001
000111001	1	000111101
000111001	1	000111011
000111001	1	000111000
000111010	1	100111010
000111010	1	010111010
000111010	1	001111010
000111010	1	000011010
000111010	1	000101010
000111011	1	100111011
000111011	1	010111011
000111011	1	001111011
000111011	1	000011011
000111011	1	000101011
000111011	1	000111111
000111011	1	000111010
000111100	1	100111100
000111100	1	010111100
000111100	1	001111100
000111100	1	000101100
000111100	1	000111000
000111100	1	000111101
000111101	1	100111101
000111101	1	010111101
000111101	1	001111101
000111101	1	000101101
000111110	1	100111110
000111110	1	010111110
000111110	1	001111110
000111110	1	000101110
000111110	1	000111010
000111110	1	000111100
000111110	1	000111111
000111111	1	100111111
000111111	1	010111111
000111111	1	001111111
000111111	1	000101111
000111111	1	000111101
001000000	1	000000000
001000000	1	001010000
001000000	1	001000010
001000001	1	000000001
001000001	1	001010001
001000001	1	001000101
001000001	1	001000011
001000001	1	001000000
001000010	1	000000010
001000010	1	001010010
001000011	1	000000011
001000011	1	001010011
001000011	1	001000111
001000011	1	001000010
001000100	1	000000100
001000100	1	001100100
001000100	1	001010100
001000100	1	001000000
001000100	1	001000101
001000101	1	000000101
001000101	1	001100101
001000101	1	001010101
001000110	1	000000110
001000110	1	001100110
001000110	1	001010110
001000110	1	001000010
001000110	1	001000100
001000110	1	001000111
001000111	1	000000111
001000111	1	001100111
001000111	1	001010111
001000111	1	001000101
001001000	1	000001000
001001000	1	001000000
001001000	1	001001010
001001001	1	000001001
001001001	1	001000001
001001001	1	001001101
001001001	1	001001011
001001001	1	001001000
001001010	1	000001010
001001010	1	001000010
001001011	1	000001011
001001011	1	001000011
001001011	1	001001111
001001011	1	001001010
001001100	1	000001100
001001100	1	001101100
001001100	1	001000100
001001100	1	001001000
001001100	1	001001101
001001101	1	000001101
001001101	1	001101101
001001101	1	001000101
001001110	1	000001110
001001110	1	001101110
001001110	1	001000110
001001110	1	001001010
001001110	1	001001100
001001110	1	001001111
001001111	1	000001111
001001111	1	001101111
001001111	1	001000111
001001111	1	001001101
001010000	1	011010000
001010000	1	000010000
001010000	1	001011000
001010000	1	001010010
001010001	1	011010001
001010001	1	000010001
001010001	1	001011001
001010001	1	001010101
001010001	1	001010011
001010001	1	001010000
001010010	1	011010010
001010010	1	000010010
001010010	1	001011010
001010011	1	011010011
001010011	1	000010011
001010011	1	001011011
001010011	1	001010111
001010011	1	001010010
001010100	1	011010100
001010100	1	000010100
001010100	1	001110100
001010100	1	001011100
001010100	1	001010000
001010100	1	001010101
001010101	1	011010101
001010101	1	000010101
001010101	1	001110101
001010101	1	001011101
001010110	1	011010110
001010110	1	000010110
001010110	1	001110110
001010110	1	001011110
001010110	1	001010010
001010110	1	001010100
001010110	1	001010111
001010111	1	011010111
001010111	1	000010111
001010111	1	001110111
001010111	1	001011111
001010111	1	001010101
001011000	1	011011000
001011000	1	000011000
001011000	1	001001000
001011000	1	001011010
001011001	1	011011001
001011001	1	000011001
001011001	1	001001001
001011001	1	001011101
001011001	1	001011011
001011001	1	001011000
001011010	1	011011010
001011010	1	000011010
001011010	1	001001010
001011011	1	011011011
001011011	1	000011011
001011011	1	001001011
001011011	1	001011111
001011011	1	001011010
001011100	1	011011100
001011100	1	000011100
001011100	1	001111100
001011100	1	001001100
001011100	1	001011000
001011100	1	001011101
001011101	1	011011101
001011101	1	000011101
001011101	1	001111101
001011101	1	001001101
001011110	1	011011110
001011110	1	000011110
001011110	1	001111110
001011110	1	001001110
001011110	1	001011010
001011110	1	001011100
001011110	1	001011111
001011111	1	011011111
001011111	1	000011111
001011111	1	001111111
001011111	1	001001111
001011111	1	001011101
001100000	1	101100000
001100000	1	001000000
001100000	1	001110000
001100000	1	001100010
001100001	1	101100001
001100001	1	001000001
001100001	1	001110001
001100001	1	001100101
001100001	1	001100011
001100001	1	001100000
001100010	1	101100010
001100010	1	001000010
001100010	1	001110010
001100011	1	101100011
001100011	1	001000011
001100011	1	001110011
001100011	1	001100111
001100011	1	001100010
001100100	1	101100100
001100100	1	001110100
001100100	1	001100000
001100100	1	001100101
001100101	1	101100101
001100101	1	001110101
001100110	1	101100110
001100110	1	001110110
001100110	1	001100010
001100110	1	001100100
001100110	1	001100111
001100111	1	101100111
001100111	1	001110111
001100111	1	001100101
001101000	1	101101000
001101000	1	001001000
001101000	1	001100000
001101000	1	001101010
001101001	1	101101001
001101001	1	001001001
001101001	1	001100001
001101001	1	001101101
001101001	1	001101011
001101001	1	001101000
001101010	1	101101010
001101010	1	001001010
001101010	1	001100010
001101011	1	101101011
001101011	1	001001011
001101011	1	001100011
001101011	1	001101111
001101011	1	001101010
001101100	1	101101100
001101100	1	001100100
001101100	1	001101000
001101100	1	001101101
001101101	1	101101101
001101101	1	001100101
001101110	1	101101110
001101110	1	001100110
001101110	1	001101010
001101110	1	001101100
001101110	1	001101111
001101111	1	101101111
001101111	1	001100111
001101111	1	001101101
001110000	1	101110000
001110000	1	001010000
001110000	1	001111000
001110000	1	001110010
001110001	1	101110001
001110001	1	001010001
001110001	1	001111001
001110001	1	001110101
001110001	1	001110011
001110001	1	001110000
001110010	1	101110010
001110010	1	001010010
001110010	1	001111010
001110011	1	101110011
001110011	1	001010011
001110011	1	001111011
001110011	1	001110111
001110011	1	001110010
001110100	1	101110100
001110100	1	001111100
001110100	1	001110000
001110100	1	001110101
001110101	1	101110101
001110101	1	001111101
001110110	1	101110110
001110110	1	001111110
001110110	1	001110010
001110110	1	001110100
001110110	1	001110111
001110111	1	101110111
001110111	1	001111111
001110111	1	001110101
001111000	1	101111000
001111000	1	001011000
001111000	1	001101000
001111000	1	001111010
001111001	1	101111001
001111001	1	001011001
001111001	1	001101001
001111001	1	001111101
001111001	1	001111011
001111001	1	001111000
001111010	1	101111010
001111010	1	001011010
001111010	1	001101010
001111011	1	101111011
001111011	1	001011011
001111011	1	001101011
001111011	1	001111111
001111011	1	001111010
001111100	1	101111100
001111100	1	001101100
001111100	1	001111000
001111100	1	001111101
001111101	1	101111101
001111101	1	001101101
001111110	1	101111110
001111110	1	001101110
001111110	1	001111010
001111110	1	001111100
001111110	1	001111111
001111111	1	101111111
001111111	1	001101111
001111111	1	001111101
010000000	1	010010000
010000000	1	010000010
010000001	1	010010001
010000001	1	010000101
010000001	1	010000011
010000001	1	010000000
010000010	1	010010010
010000011	1	010010011
010000011	1	010000111
010000011	1	010000010
010000100	1	010100100
010000100	1	010010100
010000100	1	010000000
010000100	1	010000101
010000101	1	010100101
010000101	1	010010101
010000110	1	010100110
010000110	1	010010110
010000110	1	010000010
010000110	1	010000100
010000110	1	010000111
010000111	1	010100111
010000111	1	010010111
010000111	1	010000101
010001000	1	010000000
010001000	1	010001010
010001001	1	010000001
010001001	1	010001101
010001001	1	010001011
010001001	1	010001000
010001010	1	010000010
010001011	1	010000011
010001011	1	010001111
010001011	1	010001010
010001100	1	010101100
010001100	1	010000100
010001100	1	010001000
010001100	1	010001101
010001101	1	010101101
010001101	1	010000101
010001110	1	010101110
010001110	1	010000110
010001110	1	010001010
010001110	1	010001100
010001110	1	010001111
010001111	1	010101111
010001111	1	010000111
010001111	1	010001101
010010000	1	010011000
010010000	1	010010010
010010001	1	010011001
010010001	1	010010101
010010001	1	010010011
010010001	1	010010000
010010010	1	010011010
010010011	1	010011011
010010011	1	010010111
010010011	1	010010010
010010100	1	010110100
010010100	1	010011100
010010100	1	010010000
010010100	1	010010101
010010101	1	010110101
010010101	1	010011101
010010110	1	010110110
010010110	1	010011110
010010110	1	010010010
010010110	1	010010100
010010110	1	010010111
010010111	1	010110111
010010111	1	010011111
010010111	1	010010101
010011000	1	010001000
010011000	1	010011010
010011001	1	010001001
010011001	1	010011101
010011001	1	010011011
010011001	1	010011000
010011010	1	010001010
010011011	1	010001011
010011011	1	010011111
010011011	1	010011010
010011100	1	010111100
010011100	1	010001100
010011100	1	010011000
010011100	1	010011101
010011101	1	010111101
010011101	1	010001101
010011110	1	010111110
010011110	1	010001110
010011110	1	010011010
010011110	1	010011100
010011110	1	010011111
010011111	1	010111111
010011111	1	010001111
010011111	1	010011101
010100000	1	000100000
010100000	1	011100000
010100000	1	010000000
010100000	1	010110000
010100000	1	010100010
010100001	1	000100001
010100001	1	011100001
010100001	1	010000001
010100001	1	010110001
010100001	1	010100101
010100001	1	010100011
010100001	1	010100000
010100010	1	000100010
010100010	1	011100010
010100010	1	010000010
010100010	1	010110010
010100011	1	000100011
010100011	1	011100011
010100011	1	010000011
010100011	1	010110011
010100011	1	010100111
010100011	1	010100010
010100100	1	000100100
010100100	1	011100100
010100100	1	010110100
010100100	1	010100000
010100100	1	010100101
010100101	1	000100101
010100101	1	011100101
010100101	1	010110101
010100110	1	000100110
010100110	1	011100110
010100110	1	010110110
010100110	1	010100010
010100110	1	010100100
010100110	1	010100111
010100111	1	000100111
010100111	1	011100111
010100111	1	010110111
010100111	1	010100101
010101000	1	000101000
010101000	1	011101000
010101000	1	010001000
010101000	1	010100000
010101000	1	010101010
010101001	1	000101001
010101001	1	011101001
010101001	1	010001001
010101001	1	010100001
010101001	1	010101101
010101001	1	010101011
010101001	1	010101000
010101010	1	000101010
010101010	1	011101010
010101010	1	010001010
010101010	1	010100010
010101011	1	000101011
010101011	1	011101011
010101011	1	010001011
010101011	1	010100011
010101011	1	010101111
010101011	1	010101010
010101100	1	000101100
010101100	1	011101100
010101100	1	010100100
010101100	1	010101000
010101100	1	010101101
010101101	1	000101101
010101101	1	011101101
010101101	1	010100101
010101110	1	000101110
010101110	1	011101110
010101110	1	010100110
010101110	1	010101010
010101110	1	010101100
010101110	1	010101111
010101111	1	000101111
010101111	1	011101111
010101111	1	010100111
010101111	1	010101101
010110000	1	011110000
010110000	1	010010000
010110000	1	010111000
010110000	1	010110010
010110001	1	011110001
010110001	1	010010001
010110001	1	010111001
010110001	1	010110101
010110001	1	010110011
010110001	1	010110000
010110010	1	011110010
010110010	1	010010010
010110010	1	010111010
010110011	1	011110011
010110011	1	010010011
010110011	1	010111011
010110011	1	010110111
010110011	1	010110010
010110100	1	011110100
010110100	1	010111100
010110100	1	010110000
010110100	1	010110101
010110101	1	011110101
010110101	1	010111101
010110110	1	011110110
010110110	1	010111110
010110110	1	010110010
010110110	1	010110100
010110110	1	010110111
010110111	1	011110111
010110111	1	010111111
010110111	1	010110101
010111000	1	011111000
010111000	1	010011000
010111000	1	010101000
010111000	1	010111010
010111001	1	011111001
010111001	1	010011001
010111001	1	010101001
010111001	1	010111101
010111001	1	010111011
010111001	1	010111000
010111010	1	011111010
010111010	1	010011010
010111010	1	010101010
010111011	1	011111011
010111011	1	010011011
010111011	1	010101011
010111011	1	010111111
010111011	1	010111010
010111100	1	011111100
010111100	1	010101100
010111100	1	010111000
010111100	1	010111101
010111101	1	011111101
010111101	1	010101101
010111110	1	011111110
010111110	1	010101110
010111110	1	010111010
010111110	1	010111100
010111110	1	010111111
010111111	1	011111111
010111111	1	010101111
010111111	1	010111101
011000000	1	001000000
011000000	1	010000000
011000000	1	011010000
011000000	1	011000010
011000001	1	001000001
011000001	1	010000001
011000001	1	011010001
011000001	1	011000101
011000001	1	011000011
011000001	1	011000000
011000010	1	001000010
011000010	1	010000010
011000010	1	011010010
011000011	1	001000011
011000011	1	010000011
011000011	1	011010011
011000011	1	011000111
011000011	1	011000010
011000100	1	001000100
011000100	1	010000100
011000100	1	011100100
011000100	1	011010100
011000100	1	011000000
011000100	1	011000101
011000101	1	001000101
011000101	1	010000101
011000101	1	011100101
011000101	1	011010101
011000110	1	001000110
011000110	1	010000110
011000110	1	011100110
011000110	1	011010110
011000110	1	011000010
011000110	1	011000100
011000110	1	011000111
011000111	1	001000111
011000111	1	010000111
011000111	1	011100111
011000111	1	011010111
011000111	1	011000101
011001000	1	001001000
011001000	1	010001000
011001000	1	011000000
011001000	1	011001010
011001001	1	001001001
011001001	1	010001001
011001001	1	011000001
011001001	1	011001101
011001001	1	011001011
011001001	1	011001000
011001010	1	001001010
011001010	1	010001010
011001010	1	011000010
011001011	1	001001011
011001011	1	010001011
011001011	1	011000011
011001011	1	011001111
011001011	1	011001010
011001100	1	001001100
011001100	1	010001100
011001100	1	011101100
011001100	1	011000100
011001100	1	011001000
011001100	1	011001101
011001101	1	001001101
011001101	1	010001101
011001101	1	011101101
011001101	1	011000101
011001110	1	001001110
011001110	1	010001110
011001110	1	011101110
011001110	1	011000110
011001110	1	011001010
011001110	1	011001100
011001110	1	011001111
011001111	1	001001111
011001111	1	010001111
011001111	1	011101111
011001111	1	011000111
011001111	1	011001101
011010000	1	010010000
011010000	1	011011000
011010000	1	011010010
011010001	1	010010001
011010001	1	011011001
011010001	1	011010101
011010001	1	011010011
011010001	1	011010000
011010010	1	010010010
011010010	1	011011010
011010011	1	010010011
011010011	1	011011011
011010011	1	011010111
011010011	1	011010010
011010100	1	010010100
011010100	1	011110100
011010100	1	011011100
011010100	1	011010000
011010100	1	011010101
011010101	1	010010101
011010101	1	011110101
011010101	1	011011101
011010110	1	010010110
011010110	1	011110110
011010110	1	011011110
011010110	1	011010010
011010110	1	011010100
011010110	1	011010111
011010111	1	010010111
011010111	1	011110111
011010111	1	011011111
011010111	1	011010101
011011000	1	010011000
011011000	1	011001000
011011000	1	011011010
011011001	1	010011001
011011001	1	011001001
011011001	1	011011101
011011001	1	011011011
011011001	1	011011000
011011010	1	010011010
011011010	1	011001010
011011011	1	010011011
011011011	1	011001011
011011011	1	011011111
011011011	1	011011010
011011100	1	010011100
011011100	1	011111100
011011100	1	011001100
011011100	1	011011000
011011100	1	011011101
011011101	1	010011101
011011101	1	011111101
011011101	1	011001101
011011110	1	010011110
011011110	1	011111110
011011110	1	011001110
011011110	1	011011010
011011110	1	011011100
011011110	1	011011111
011011111	1	010011111
011011111	1	011111111
011011111	1	011001111
011011111	1	011011101
011100000	1	001100000
011100000	1	011000000
011100000	1	011110000
011100000	1	011100010
011100001	1	001100001
011100001	1	011000001
011100001	1	011110001
011100001	1	011100101
011100001	1	011100011
011100001	1	011100000
011100010	1	001100010
011100010	1	011000010
011100010	1	011110010
011100011	1	001100011
011100011	1	011000011
011100011	1	011110011
011100011	1	011100111
011100011	1	011100010
011100100	1	001100100
011100100	1	011110100
011100100	1	011100000
011100100	1	011100101
011100101	1	001100101
011100101	1	011110101
011100110	1	001100110
011100110	1	011110110
011100110	1	011100010
011100110	1	011100100
011100110	1	011100111
011100111	1	001100111
011100111	1	011110111
011100111	1	011100101
011101000	1	001101000
011101000	1	011001000
011101000	1	011100000
011101000	1	011101010
011101001	1	001101001
011101001	1	011001001
011101001	1	011100001
011101001	1	011101101
011101001	1	011101011
011101001	1	011101000
011101010	1	001101010
011101010	1	011001010
011101010	1	011100010
011101011	1	001101011
011101011	1	011001011
011101011	1	011100011
011101011	1	011101111
011101011	1	011101010
011101100	1	001101100
011101100	1	011100100
011101100	1	011101000
011101100	1	011101101
011101101	1	001101101
011101101	1	011100101
011101110	1	001101110
011101110	1	011100110
011101110	1	011101010
011101110	1	011101100
011101110	1	011101111
011101111	1	001101111
011101111	1	011100111
011101111	1	011101101
011110000	1	001110000
011110000	1	011010000
011110000	1	011111000
011110000	1	011110010
011110001	1	001110001
011110001	1	011010001
011110001	1	011111001
011110001	1	011110101
011110001	1	011110011
011110001	1	011110000
011110010	1	001110010
011110010	1	011010010
011110010	1	011111010
011110011	1	001110011
011110011	1	011010011
011110011	1	011111011
011110011	1	011110111
011110011	1	011110010
011110100	1	001110100
011110100	1	011111100
011110100	1	011110000
011110100	1	011110101
011110101	1	001110101
011110101	1	011111101
011110110	1	001110110
011110110	1	011111110
011110110	1	011110010
011110110	1	011110100
011110110	1	011110111
011110111	1	001110111
011110111	1	011111111
011110111	1	011110101
011111000	1	001111000
011111000	1	011011000
011111000	1	011101000
011111000	1	011111010
011111001	1	001111001
011111001	1	011011001
011111001	1	011101001
011111001	1	011111101
011111001	1	011111011
011111001	1	011111000
011111010	1	001111010
011111010	1	011011010
011111010	1	011101010
011111011	1	001111011
011111011	1	011011011
011111011	1	011101011
011111011	1	011111111
011111011	1	011111010
011111100	1	001111100
011111100	1	011101100
011111100	1	011111000
011111100	1	011111101
011111101	1	001111101
011111101	1	011101101
011111110	1	001111110
011111110	1	011101110
011111110	1	011111010
011111110	1	011111100
011111110	1	011111111
011111111	1	001111111
011111111	1	011101111
011111111	1	011111101
100000000	1	000000000
100000000	1	110000000
100000000	1	100100000
100000000	1	100010000
100000000	1	100000010
100000001	1	000000001
100000001	1	110000001
100000001	1	100100001
100000001	1	100010001
100000001	1	100000101
100000001	1	100000011
100000001	1	100000000
100000010	1	000000010
100000010	1	110000010
100000010	1	100100010
100000010	1	100010010
100000011	1	000000011
100000011	1	110000011
100000011	1	100100011
100000011	1	100010011
100000011	1	100000111
100000011	1	100000010
100000100	1	000000100
100000100	1	110000100
100000100	1	100100100
100000100	1	100010100
100000100	1	100000000
100000100	1	100000101
100000101	1	000000101
100000101	1	110000101
100000101	1	100100101
100000101	1	100010101
100000110	1	000000110
100000110	1	110000110
100000110	1	100100110
100000110	1	100010110
100000110	1	100000010
100000110	1	100000100
100000110	1	100000111
100000111	1	000000111
100000111	1	110000111
100000111	1	100100111
100000111	1	100010111
100000111	1	100000101
100001000	1	000001000
100001000	1	110001000
100001000	1	100101000
100001000	1	100011000
100001000	1	100000000
100001000	1	100001010
100001001	1	000001001
100001001	1	110001001
100001001	1	100101001
100001001	1	100011001
100001001	1	100000001
100001001	1	100001101
100001001	1	100001011
100001001	1	100001000
100001010	1	000001010
100001010	1	110001010
100001010	1	100101010
100001010	1	100011010
100001010	1	100000010
100001011	1	000001011
100001011	1	110001011
100001011	1	100101011
100001011	1	100011011
100001011	1	100000011
100001011	1	100001111
100001011	1	100001010
100001100	1	000001100
100001100	1	110001100
100001100	1	100101100
100001100	1	100011100
100001100	1	100000100
100001100	1	100001000
100001100	1	100001101
100001101	1	000001101
100001101	1	110001101
100001101	1	100101101
100001101	1	100011101
100001101	1	100000101
100001110	1	000001110
100001110	1	110001110
100001110	1	100101110
100001110	1	100011110
100001110	1	100000110
100001110	1	100001010
100001110	1	100001100
100001110	1	100001111
100001111	1	000001111
100001111	1	110001111
100001111	1	100101111
100001111	1	100011111
100001111	1	100000111
100001111	1	100001101
100010000	1	000010000
100010000	1	110010000
100010000	1	100011000
100010000	1	100010010
100010001	1	000010001
100010001	1	110010001
100010001	1	100011001
100010001	1	100010101
100010001	1	100010011
100010001	1	100010000
100010010	1	000010010
100010010	1	110010010
100010010	1	100011010
100010011	1	000010011
100010011	1	110010011
100010011	1	100011011
100010011	1	100010111
100010011	1	100010010
100010100	1	000010100
100010100	1	110010100
100010100	1	100110100
100010100	1	100011100
100010100	1	100010000
100010100	1	100010101
100010101	1	000010101
100010101	1	110010101
100010101	1	100110101
100010101	1	100011101
100010110	1	000010110
100010110	1	110010110
100010110	1	100110110
100010110	1	100011110
100010110	1	100010010
100010110	1	100010100
100010110	1	100010111
100010111	1	000010111
100010111	1	110010111
100010111	1	100110111
100010111	1	100011111
100010111	1	100010101
100011000	1	000011000
100011000	1	110011000
100011000	1	100011010
100011001	1	000011001
100011001	1	110011001
100011001	1	100011101
100011001	1	100011011
100011001	1	100011000
100011010	1	000011010
100011010	1	110011010
100011011	1	000011011
100011011	1	110011011
100011011	1	100011111
100011011	1	100011010
100011100	1	000011100
100011100	1	110011100
100011100	1	100111100
100011100	1	100011000
100011100	1	100011101
100011101	1	000011101
100011101	1	110011101
100011101	1	100111101
100011110	1	000011110
100011110	1	110011110
100011110	1	100111110
100011110	1	100011010
100011110	1	100011100
100011110	1	100011111
100011111	1	000011111
100011111	1	110011111
100011111	1	100111111
100011111	1	100011101
100100000	1	101100000
100100000	1	100110000
100100000	1	100100010
100100001	1	101100001
100100001	1	100110001
100100001	1	100100101
100100001	1	100100011
100100001	1	100100000
100100010	1	101100010
100100010	1	100110010
100100011	1	101100011
100100011	1	100110011
100100011	1	100100111
100100011	1	100100010
100100100	1	101100100
100100100	1	100110100
100100100	1	100100000
100100100	1	100100101
100100101	1	101100101
100100101	1	100110101
100100110	1	101100110
100100110	1	100110110
100100110	1	100100010
100100110	1	100100100
100100110	1	100100111
100100111	1	101100111
100100111	1	100110111
100100111	1	100100101
100101000	1	101101000
100101000	1	100111000
100101000	1	100100000
100101000	1	100101010
100101001	1	101101001
100101001	1	100111001
100101001	1	100100001
100101001	1	100101101
100101001	1	100101011
100101001	1	100101000
100101010	1	101101010
100101010	1	100111010
100101010	1	100100010
100101011	1	101101011
100101011	1	100111011
100101011	1	100100011
100101011	1	100101111
100101011	1	100101010
100101100	1	101101100
100101100	1	100111100
100101100	1	100100100
100101100	1	100101000
100101100	1	100101101
100101101	1	101101101
100101101	1	100111101
100101101	1	100100101
100101110	1	101101110
100101110	1	100111110
100101110	1	100100110
100101110	1	100101010
100101110	1	100101100
100101110	1	100101111
100101111	1	101101111
100101111	1	100111111
100101111	1	100100111
100101111	1	100101101
100110000	1	110110000
100110000	1	101110000
100110000	1	100010000
100110000	1	100111000
100110000	1	100110010
100110001	1	110110001
100110001	1	101110001
100110001	1	100010001
100110001	1	100111001
100110001	1	100110101
100110001	1	100110011
100110001	1	100110000
100110010	1	110110010
100110010	1	101110010
100110010	1	100010010
100110010	1	100111010
100110011	1	110110011
100110011	1	101110011
100110011	1	100010011
100110011	1	100111011
100110011	1	100110111
100110011	1	100110010
100110100	1	110110100
100110100	1	101110100
100110100	1	100111100
100110100	1	100110000
100110100	1	100110101
100110101	1	110110101
100110101	1	101110101
100110101	1	100111101
100110110	1	110110110
100110110	1	101110110
100110110	1	100111110
100110110	1	100110010
100110110	1	100110100
100110110	1	100110111
100110111	1	110110111
100110111	1	101110111
100110111	1	100111111
100110111	1	100110101
100111000	1	110111000
100111000	1	101111000
100111000	1	100011000
100111000	1	100111010
100111001	1	110111001
100111001	1	101111001
100111001	1	100011001
100111001	1	100111101
100111001	1	100111011
100111001	1	100111000
100111010	1	110111010
100111010	1	101111010
100111010	1	100011010
100111011	1	110111011
100111011	1	101111011
100111011	1	100011011
100111011	1	100111111
100111011	1	100111010
100111100	1	110111100
100111100	1	101111100
100111100	1	100111000
100111100	1	100111101
100111101	1	110111101
100111101	1	101111101
100111110	1	110111110
100111110	1	101111110
100111110	1	100111010
100111110	1	100111100
100111110	1	100111111
100111111	1	110111111
100111111	1	101111111
100111111	1	100111101
101000000	1	001000000
101000000	1	100000000
101000000	1	101100000
101000000	1	101010000
101000000	1	101000010
101000001	1	001000001
101000001	1	100000001
101000001	1	101100001
101000001	1	101010001
101000001	1	101000101
101000001	1	101000011
101000001	1	101000000
101000010	1	001000010
101000010	1	100000010
101000010	1	101100010
101000010	1	101010010
101000011	1	001000011
101000011	1	100000011
101000011	1	101100011
101000011	1	101010011
101000011	1	101000111
101000011	1	101000010
101000100	1	001000100
101000100	1	100000100
101000100	1	101100100
101000100	1	101010100
101000100	1	101000000
101000100	1	101000101
101000101	1	001000101
101000101	1	100000101
101000101	1	101100101
101000101	1	101010101
101000110	1	001000110
101000110	1	100000110
101000110	1	101100110
101000110	1	101010110
101000110	1	101000010
101000110	1	101000100
101000110	1	101000111
101000111	1	001000111
101000111	1	100000111
101000111	1	101100111
101000111	1	101010111
101000111	1	101000101
101001000	1	001001000
101001000	1	100001000
101001000	1	101101000
101001000	1	101011000
101001000	1	101000000
101001000	1	101001010
101001001	1	001001001
101001001	1	100001001
101001001	1	101101001
101001001	1	101011001
101001001	1	101000001
101001001	1	101001101
101001001	1	101001011
101001001	1	101001000
101001010	1	001001010
101001010	1	100001010
101001010	1	101101010
101001010	1	101011010
101001010	1	101000010
101001011	1	001001011
101001011	1	100001011
101001011	1	101101011
101001011	1	101011011
101001011	1	101000011
101001011	1	101001111
101001011	1	101001010
101001100	1	001001100
101001100	1	100001100
101001100	1	101101100
101001100	1	101011100
101001100	1	101000100
101001100	1	101001000
101001100	1	101001101
101001101	1	001001101
101001101	1	100001101
101001101	1	101101101
101001101	1	101011101
101001101	1	101000101
101001110	1	001001110
101001110	1	100001110
101001110	1	101101110
101001110	1	101011110
101001110	1	101000110
101001110	1	101001010
101001110	1	101001100
101001110	1	101001111
101001111	1	001001111
101001111	1	100001111
101001111	1	101101111
101001111	1	101011111
101001111	1	101000111
101001111	1	101001101
101010000	1	001010000
101010000	1	111010000
101010000	1	100010000
101010000	1	101011000
101010000	1	101010010
101010001	1	001010001
101010001	1	111010001
101010001	1	100010001
101010001	1	101011001
101010001	1	101010101
101010001	1	101010011
101010001	1	101010000
101010010	1	001010010
101010010	1	111010010
101010010	1	100010010
101010010	1	101011010
101010011	1	001010011
101010011	1	111010011
101010011	1	100010011
101010011	1	101011011
101010011	1	101010111
101010011	1	101010010
101010100	1	001010100
101010100	1	111010100
101010100	1	100010100
101010100	1	101110100
101010100	1	101011100
101010100	1	101010000
101010100	1	101010101
101010101	1	001010101
101010101	1	111010101
101010101	1	100010101
101010101	1	101110101
101010101	1	101011101
101010110	1	001010110
101010110	1	111010110
101010110	1	100010110
101010110	1	101110110
101010110	1	101011110
101010110	1	101010010
101010110	1	101010100
101010110	1	101010111
101010111	1	001010111
101010111	1	111010111
101010111	1	100010111
101010111	1	101110111
101010111	1	101011111
101010111	1	101010101
101011000	1	001011000
101011000	1	111011000
101011000	1	100011000
101011000	1	101011010
101011001	1	001011001
101011001	1	111011001
101011001	1	100011001
101011001	1	101011101
101011001	1	101011011
101011001	1	101011000
101011010	1	001011010
101011010	1	111011010
101011010	1	100011010
101011011	1	001011011
101011011	1	111011011
101011011	1	100011011
101011011	1	101011111
101011011	1	101011010
101011100	1	001011100
101011100	1	111011100
101011100	1	100011100
101011100	1	101111100
101011100	1	101011000
101011100	1	101011101
101011101	1	001011101
101011101	1	111011101
101011101	1	100011101
101011101	1	101111101
101011110	1	001011110
101011110	1	111011110
101011110	1	100011110
101011110	1	101111110
101011110	1	101011010
101011110	1	101011100
101011110	1	101011111
101011111	1	001011111
101011111	1	111011111
101011111	1	100011111
101011111	1	101111111
101011111	1	101011101
101100000	1	101110000
101100000	1	101100010
101100001	1	101110001
101100001	1	101100101
101100001	1	101100011
101100001	1	101100000
101100010	1	101110010
101100011	1	101110011
101100011	1	101100111
101100011	1	101100010
101100100	1	101110100
101100100	1	101100000
101100100	1	101100101
101100101	1	101110101
101100110	1	101110110
101100110	1	101100010
101100110	1	101100100
101100110	1	101100111
101100111	1	101110111
101100111	1	101100101
101101000	1	101111000
101101000	1	101100000
101101000	1	101101010
101101001	1	101111001
101101001	1	101100001
101101001	1	101101101
101101001	1	101101011
101101001	1	101101000
101101010	1	101111010
101101010	1	101100010
101101011	1	101111011
101101011	1	101100011
101101011	1	101101111
101101011	1	101101010
101101100	1	101111100
101101100	1	101100100
101101100	1	101101000
101101100	1	101101101
101101101	1	101111101
101101101	1	101100101
101101110	1	101111110
101101110	1	101100110
101101110	1	101101010
101101110	1	101101100
101101110	1	101101111
101101111	1	101111111
101101111	1	101100111
101101111	1	101101101
101110000	1	101010000
101110000	1	101111000
101110000	1	101110010
101110001	1	101010001
101110001	1	101111001
101110001	1	101110101
101110001	1	101110011
101110001	1	101110000
101110010	1	101010010
101110010	1	101111010
101110011	1	101010011
101110011	1	101111011
101110011	1	101110111
101110011	1	101110010
101110100	1	101111100
101110100	1	101110000
101110100	1	101110101
101110101	1	101111101
101110110	1	101111110
101110110	1	101110010
101110110	1	101110100
101110110	1	101110111
101110111	1	101111111
101110111	1	101110101
101111000	1	101011000
101111000	1	101111010
101111001	1	101011001
101111001	1	101111101
101111001	1	101111011
101111001	1	101111000
101111010	1	101011010
101111011	1	101011011
101111011	1	101111111
101111011	1	101111010
101111100	1	101111000
101111100	1	101111101
101111110	1	101111010
101111110	1	101111100
101111110	1	101111111
101111111	1	101111101
110000000	1	010000000
110000000	1	110100000
110000000	1	110010000
110000000	1	110000010
110000001	1	010000001
110000001	1	110100001
110000001	1	110010001
110000001	1	110000101
110000001	1	110000011
110000001	1	110000000
110000010	1	010000010
110000010	1	110100010
110000010	1	110010010
110000011	1	010000011
110000011	1	110100011
110000011	1	110010011
110000011	1	110000111
110000011	1	110000010
110000100	1	010000100
110000100	1	110100100
110000100	1	110010100
110000100	1	110000000
110000100	1	110000101
110000101	1	010000101
110000101	1	110100101
110000101	1	110010101
110000110	1	010000110
110000110	1	110100110
110000110	1	110010110
110000110	1	110000010
110000110	1	110000100
110000110	1	110000111
110000111	1	010000111
110000111	1	110100111
110000111	1	110010111
110000111	1	110000101
110001000	1	010001000
110001000	1	110101000
110001000	1	110011000
110001000	1	110000000
110001000	1	110001010
110001001	1	010001001
110001001	1	110101001
110001001	1	110011001
110001001	1	110000001
110001001	1	110001101
110001001	1	110001011
110001001	1	110001000
110001010	1	010001010
110001010	1	110101010
110001010	1	110011010
110001010	1	110000010
110001011	1	010001011
110001011	1	110101011
110001011	1	110011011
110001011	1	110000011
110001011	1	110001111
110001011	1	110001010
110001100	1	010001100
110001100	1	110101100
110001100	1	110011100
110001100	1	110000100
110001100	1	110001000
110001100	1	110001101
110001101	1	010001101
110001101	1	110101101
110001101	1	110011101
110001101	1	110000101
110001110	1	010001110
110001110	1	110101110
110001110	1	110011110
110001110	1	110000110
110001110	1	110001010
110001110	1	110001100
110001110	1	110001111
110001111	1	010001111
110001111	1	110101111
110001111	1	110011111
110001111	1	110000111
110001111	1	110001101
110010000	1	010010000
110010000	1	110011000
110010000	1	110010010
110010001	1	010010001
110010001	1	110011001
110010001	1	110010101
110010001	1	110010011
110010001	1	110010000
110010010	1	010010010
110010010	1	110011010
110010011	1	010010011
110010011	1	110011011
110010011	1	110010111
110010011	1	110010010
110010100	1	010010100
110010100	1	110110100
110010100	1	110011100
110010100	1	110010000
110010100	1	110010101
110010101	1	010010101
110010101	1	110110101
110010101	1	110011101
110010110	1	010010110
110010110	1	110110110
110010110	1	110011110
110010110	1	110010010
110010110	1	110010100
110010110	1	110010111
110010111	1	010010111
110010111	1	110110111
110010111	1	110011111
110010111	1	110010101
110011000	1	010011000
110011000	1	110011010
110011001	1	010011001
110011001	1	110011101
110011001	1	110011011
110011001	1	110011000
110011010	1	010011010
110011011	1	010011011
110011011	1	110011111
110011011	1	110011010
110011100	1	010011100
110011100	1	110111100
110011100	1	110011000
110011100	1	110011101
110011101	1	010011101
110011101	1	110111101
110011110	1	010011110
110011110	1	110111110
110011110	1	110011010
110011110	1	110011100
110011110	1	110011111
110011111	1	010011111
110011111	1	110111111
110011111	1	110011101
110100000	1	010100000
110100000	1	100100000
110100000	1	111100000
110100000	1	110110000
110100000	1	110100010
110100001	1	010100001
110100001	1	100100001
110100001	1	111100001
110100001	1	110110001
110100001	1	110100101
110100001	1	110100011
110100001	1	110100000
110100010	1	010100010
110100010	1	100100010
110100010	1	111100010
110100010	1	110110010
110100011	1	010100011
110100011	1	100100011
110100011	1	111100011
110100011	1	110110011
110100011	1	110100111
110100011	1	110100010
110100100	1	010100100
110100100	1	100100100
110100100	1	111100100
110100100	1	110110100
110100100	1	110100000
110100100	1	110100101
110100101	1	010100101
110100101	1	100100101
110100101	1	111100101
110100101	1	110110101
110100110	1	010100110
110100110	1	100100110
110100110	1	111100110
110100110	1	110110110
110100110	1	110100010
110100110	1	110100100
110100110	1	110100111
110100111	1	010100111
110100111	1	100100111
110100111	1	111100111
110100111	1	110110111
110100111	1	110100101
110101000	1	010101000
110101000	1	100101000
110101000	1	111101000
110101000	1	110111000
110101000	1	110100000
110101000	1	110101010
110101001	1	010101001
110101001	1	100101001
110101001	1	111101001
110101001	1	110111001
110101001	1	110100001
110101001	1	110101101
110101001	1	110101011
110101001	1	110101000
110101010	1	010101010
110101010	1	100101010
110101010	1	111101010
110101010	1	110111010
110101010	1	110100010
110101011	1	010101011
110101011	1	100101011
110101011	1	111101011
110101011	1	110111011
110101011	1	110100011
110101011	1	110101111
110101011	1	110101010
110101100	1	010101100
110101100	1	100101100
110101100	1	111101100
110101100	1	110111100
110101100	1	110100100
110101100	1	110101000
110101100	1	110101101
110101101	1	010101101
110101101	1	100101101
110101101	1	111101101
110101101	1	110111101
110101101	1	110100101
110101110	1	010101110
110101110	1	100101110
110101110	1	111101110
110101110	1	110111110
110101110	1	110100110
110101110	1	110101010
110101110	1	110101100
110101110	1	110101111
110101111	1	010101111
110101111	1	100101111
110101111	1	111101111
110101111	1	110111111
110101111	1	110100111
110101111	1	110101101
110110000	1	010110000
110110000	1	111110000
110110000	1	110010000
110110000	1	110111000
110110000	1	110110010
110110001	1	010110001
110110001	1	111110001
110110001	1	110010001
110110001	1	110111001
110110001	1	110110101
110110001	1	110110011
110110001	1	110110000
110110010	1	010110010
110110010	1	111110010
110110010	1	110010010
110110010	1	110111010
110110011	1	010110011
110110011	1	111110011
110110011	1	110010011
110110011	1	110111011
110110011	1	110110111
110110011	1	110110010
110110100	1	010110100
110110100	1	111110100
110110100	1	110111100
110110100	1	110110000
110110100	1	110110101
110110101	1	010110101
110110101	1	111110101
110110101	1	110111101
110110110	1	010110110
110110110	1	111110110
110110110	1	110111110
110110110	1	110110010
110110110	1	110110100
110110110	1	110110111
110110111	1	010110111
110110111	1	111110111
110110111	1	110111111
110110111	1	110110101
110111000	1	010111000
110111000	1	111111000
110111000	1	110011000
110111000	1	110111010
110111001	1	010111001
110111001	1	111111001
110111001	1	110011001
110111001	1	110111101
110111001	1	110111011
110111001	1	110111000
110111010	1	010111010
110111010	1	111111010
110111010	1	110011010
110111011	1	010111011
110111011	1	111111011
110111011	1	110011011
110111011	1	110111111
110111011	1	110111010
110111100	1	010111100
110111100	1	111111100
110111100	1	110111000
110111100	1	110111101
110111101	1	010111101
110111101	1	111111101
110111110	1	010111110
110111110	1	111111110
110111110	1	110111010
110111110	1	110111100
110111110	1	110111111
110111111	1	010111111
110111111	1	111111111
110111111	1	110111101
111000000	1	011000000
111000000	1	101000000
111000000	1	110000000
111000000	1	111100000
111000000	1	111010000
111000000	1	111000010
111000001	1	011000001
111000001	1	101000001
111000001	1	110000001
111000001	1	111100001
111000001	1	111010001
111000001	1	111000101
111000001	1	111000011
111000001	1	111000000
111000010	1	011000010
111000010	1	101000010
111000010	1	110000010
111000010	1	111100010
111000010	1	111010010
111000011	1	011000011
111000011	1	101000011
111000011	1	110000011
111000011	1	111100011
111000011	1	111010011
111000011	1	111000111
111000011	1	111000010
111000100	1	011000100
111000100	1	101000100
111000100	1	110000100
111000100	1	111100100
111000100	1	111010100
111000100	1	111000000
[truncated: 304 more rows]
