# Supplementary material for: Formal modeling and analysis of the hexosamine biosynthetic pathway: role of O-linked N-acetylglucosamine transferase in oncogenesis and cancer progression
Source: PeerJ. 2016 Sep 27;4:e2348. doi: 10.7717/peerj.2348 (PMC5047222; doi:10.7717/peerj.2348)
Supplement: Supplemental Information 5 [file peerj-04-2348-s005.zip]

Archive with 7 entries (6 files):
- S5 - Java avg betweenness centrality/Java avg betweenness centrality/
- S5 - Java avg betweenness centrality/Java avg betweenness centrality/CalcPathBetweeness.java
- S5 - Java avg betweenness centrality/Java avg betweenness centrality/CENT
- S5 - Java avg betweenness centrality/Java avg betweenness centrality/HBP.sif
- S5 - Java avg betweenness centrality/Java avg betweenness centrality/readme.txt
- S5 - Java avg betweenness centrality/Java avg betweenness centrality/Search.java
- S5 - Java avg betweenness centrality/Java avg betweenness centrality/SG.sif
