# Supplementary material for: Formal modeling and analysis of the hexosamine biosynthetic pathway: role of O-linked N-acetylglucosamine transferase in oncogenesis and cancer progression
Source: PeerJ. 2016 Sep 27;4:e2348. doi: 10.7717/peerj.2348 (PMC5047222; doi:10.7717/peerj.2348)
Supplement: Supplemental Information 5 [file peerj-04-2348-s005.zip › S5 - Java avg betweenness centrality/Java avg betweenness centrality/CalcPathBetweeness.java]

import java.util.*;
import java.io.*;
public class CalcPathBetweeness
{

	private Hashtable CENT = new Hashtable();
	
	public void calculateCENT(String filePaths, int length)
	{
	
		double normalized_value=0;		
		double btwc = 0; //betweeness centrality
		double max_btwc = 0; //max betweeness centrality
		String final_path= "";
 		String line = null;
		int path_number=0;
		int final_path_number=0;
		String pathinfo[] = null;
                try {
                // FileReader reads text files in the default encoding.
                FileReader fileReader =  new FileReader(filePaths);
                // Always wrap FileReader in BufferedReader.
                BufferedReader bufferedReader =
                new BufferedReader(fileReader);


                while((line = bufferedReader.readLine()) != null) {
			path_number++;
                	pathinfo=  line.split(" ");
			
			if(pathinfo.length == length)
			{
				//System.out.println(pathinfo.length);
				//System.out.println("length="+length);				
								
				System.out.println(line);				
				btwc=0;
				normalized_value=0;
		
				for (int i=0; i < pathinfo.length; i++)
				{
					btwc += ((Double)CENT.get(pathinfo[i])).doubleValue();
				}
			
				normalized_value = btwc/((pathinfo.length)-1);
				btwc=normalized_value; //uncomment to calculate the normalized value
				//System.out.println(btwc);
		
				if(btwc > max_btwc)
				{
				max_btwc=btwc;
				final_path = line;
				final_path_number = path_number;
				}//end if
			}//end path length condition
                }//end while
                // Always close files.
                bufferedReader.close();
                }
                catch(FileNotFoundException ex) {
                System.out.println(
                "Unable to open file '" +
                filePaths + "'");
                }
	        catch(IOException ex) {
                System.out.println(
                "Error reading file '"
                + filePaths + "'");
            // Or we could just do this: 
            // ex.printStackTrace();
                }
		System.out.println("Maximum BTW Centrality = " + max_btwc);
		
		
		
			System.out.print(final_path);
		
		System.out.println("Path Number = " + final_path_number);

	}


	public CalcPathBetweeness(String fileCENT, int length)
	{
		double temp=0;
		// This will reference one line at a time
        	String line = null;
        	try {
            	// FileReader reads text files in the default encoding.
            	FileReader fileReader =  new FileReader(fileCENT);
            	// Always wrap FileReader in BufferedReader.
            	BufferedReader bufferedReader =
                new BufferedReader(fileReader);
            	while((line = bufferedReader.readLine()) != null) {
                //System.out.println(line);
                String nodeinfo[] = line.split("\t");
                //System.out.println(nodeinfo[0] + "\t"+ nodeinfo[1]);
		temp = Double.parseDouble(nodeinfo[1]);
		CENT.put(nodeinfo[0],temp);
                }
            	// Always close files.
            	bufferedReader.close();
        	}
        	catch(FileNotFoundException ex) {
            	System.out.println(
                "Unable to open file '" +
                fileCENT + "'");
        	}
        	catch(IOException ex) {
            	System.out.println(
                "Error reading file '"
                + fileCENT + "'");
            // Or we could just do this: 
            // ex.printStackTrace();
        	}
		
		this.calculateCENT("paths",length);

	}

	public static void main (String args[])
	{
		int length = Integer.parseInt(args[0]);
		new CalcPathBetweeness("CENT", length);
	}
}
