# Supplementary material for: Formal modeling and analysis of the hexosamine biosynthetic pathway: role of O-linked N-acetylglucosamine transferase in oncogenesis and cancer progression
Source: PeerJ. 2016 Sep 27;4:e2348. doi: 10.7717/peerj.2348 (PMC5047222; doi:10.7717/peerj.2348)
Supplement: Supplemental Information 5 [file peerj-04-2348-s005.zip › S5 - Java avg betweenness centrality/Java avg betweenness centrality/CENT]

000000000	0.00117026
010000000	0.00071578
000010000	0.00106987
000000010	0.00097731
000000001	0.00131408
010000001	0.00085194
000010001	0.00126541
000000101	0.00212151
000000011	0.00206864
010000010	0.00053100
000010010	0.00087649
010000011	0.00139035
000010011	0.00198435
000000111	0.00304153
000000100	0.00215260
010000100	0.00178930
000100100	0.00476780
000010100	0.00211580
010000101	0.00172142
000100101	0.00356155
000010101	0.00207224
000000110	0.00179630
010000110	0.00145849
000100110	0.00346263
000010110	0.00177128
010000111	0.00251286
000100111	0.00404396
000010111	0.00301305
000001000	0.00127762
010001000	0.00091400
000001010	0.00107632
000001001	0.00144058
010001001	0.00108274
000001101	0.00227781
000001011	0.00227855
010001010	0.00074264
010001011	0.00178812
000001111	0.00335046
000001100	0.00225063
010001100	0.00244142
000101100	0.00494830
010001101	0.00228222
000101101	0.00383400
000001110	0.00190100
010001110	0.00206367
000101110	0.00363955
010001111	0.00335920
000101111	0.00442282
010010000	0.00071388
000011000	0.00140264
010010001	0.00089236
000011001	0.00161537
010010010	0.00050640
000011010	0.00117286
010010011	0.00137311
000011011	0.00245949
010010100	0.00153533
000110100	0.00374855
000011100	0.00246212
010010101	0.00137578
000110101	0.00272186
000011101	0.00237086
010010110	0.00130383
000110110	0.00265402
000011110	0.00211979
010010111	0.00205191
000110111	0.00311413
000011111	0.00348894
010011000	0.00108390
010011001	0.00132732
010011010	0.00088346
010011011	0.00206652
010011100	0.00256058
000111100	0.00262309
010011101	0.00222799
000111101	0.00165711
010011110	0.00228039
000111110	0.00183098
010011111	0.00330435
000111111	0.00207075
000100000	0.00386472
100100000	0.00241001
001100000	0.00280129
000110000	0.00284080
000100010	0.00294732
000100001	0.00211339
100100001	0.00181378
001100001	0.00175908
000110001	0.00133045
000100011	0.00252457
100100010	0.00182747
001100010	0.00205287
000110010	0.00211188
100100011	0.00207162
001100011	0.00216071
000110011	0.00165878
100100100	0.00205749
001100100	0.00227508
100100101	0.00147746
001100101	0.00134619
100100110	0.00145912
001100110	0.00150418
100100111	0.00170411
001100111	0.00153469
000101000	0.00355954
100101000	0.00197944
001101000	0.00301883
000101010	0.00262570
000101001	0.00186922
100101001	0.00122846
001101001	0.00180248
000101011	0.00224469
100101010	0.00145922
001101010	0.00229660
100101011	0.00146281
001101011	0.00220863
100101100	0.00209253
001101100	0.00279084
100101101	0.00167016
001101101	0.00203967
100101110	0.00148094
001101110	0.00191468
100101111	0.00189116
001101111	0.00222867
100110000	0.00365250
010110000	0.00221276
001110000	0.00332488
000111000	0.00157000
100110001	0.00235661
010110001	0.00138564
001110001	0.00211627
000111001	0.00060390
100110010	0.00280836
010110010	0.00158389
001110010	0.00236159
000111010	0.00101273
100110011	0.00281686
010110011	0.00158099
001110011	0.00260509
000111011	0.00080654
100110100	0.00302495
010110100	0.00281880
001110100	0.00234978
100110101	0.00221436
010110101	0.00152779
001110101	0.00108110
100110110	0.00216139
010110110	0.00214430
001110110	0.00151594
100110111	0.00246610
010110111	0.00194400
001110111	0.00130296
100111000	0.00249638
010111000	0.00420912
001111000	0.00298686
100111001	0.00162161
010111001	0.00300883
001111001	0.00173368
100111010	0.00178720
010111010	0.00310236
001111010	0.00214717
100111011	0.00187244
010111011	0.00320696
001111011	0.00214837
100111100	0.00218325
010111100	0.00547569
001111100	0.00237513
100111101	0.00135831
010111101	0.00324394
001111101	0.00133187
100111110	0.00159217
010111110	0.00441501
001111110	0.00159756
100111111	0.00163046
010111111	0.00397093
001111111	0.00157833
001000000	0.00185303
001010000	0.00214331
001000010	0.00157776
001000001	0.00204044
001010001	0.00220152
001000101	0.00195302
001000011	0.00290688
001010010	0.00181468
001010011	0.00318397
001000111	0.00276015
001000100	0.00190362
001010100	0.00164374
001010101	0.00181676
001000110	0.00167033
001010110	0.00139225
001010111	0.00264057
001001000	0.00179231
001001010	0.00152819
001001001	0.00188956
001001101	0.00182690
001001011	0.00277475
001001111	0.00268655
001001100	0.00168645
001001110	0.00145843
011010000	0.00121497
001011000	0.00255364
011010001	0.00133548
001011001	0.00248761
011010010	0.00095375
001011010	0.00214502
011010011	0.00192499
001011011	0.00359534
011010100	0.00123960
001011100	0.00158352
011010101	0.00121763
001011101	0.00181177
011010110	0.00104644
001011110	0.00137170
011010111	0.00182625
001011111	0.00279232
011011000	0.00237154
011011001	0.00255258
011011010	0.00203419
011011011	0.00349585
011011100	0.00227012
011011101	0.00226165
011011110	0.00211529
011011111	0.00328092
101100000	0.00171597
101100001	0.00139048
101100010	0.00122899
101100011	0.00173139
101100100	0.00109502
101100101	0.00045936
101100110	0.00069790
101100111	0.00062603
101101000	0.00133611
101101001	0.00096593
101101010	0.00092488
101101011	0.00119994
101101100	0.00107732
101101101	0.00057608
101101110	0.00070630
101101111	0.00073177
101110000	0.00435901
101110001	0.00324546
101110010	0.00320706
101110011	0.00429333
101110100	0.00151815
101110101	0.00025502
101110110	0.00083231
101110111	0.00043879
101111000	0.00319384
101111001	0.00223072
101111010	0.00214850
101111011	0.00285190
101111100	0.00111206
101111101	0.00000000
101111110	0.00059130
101111111	0.00021052
010100100	0.00373555
010100101	0.00249613
010100110	0.00276198
010100111	0.00301789
010101100	0.00591867
010101101	0.00406562
010101110	0.00456124
010101111	0.00481259
010100000	0.00301666
011100000	0.00262866
010100010	0.00233175
010100001	0.00184212
011100001	0.00176417
010100011	0.00217021
011100010	0.00201837
011100011	0.00217517
011100100	0.00198515
011100101	0.00109932
011100110	0.00137317
011100111	0.00132301
010101000	0.00441001
011101000	0.00308265
010101010	0.00336354
010101001	0.00276823
011101001	0.00197941
010101011	0.00314770
011101010	0.00236930
011101011	0.00242907
011101100	0.00252982
011101101	0.00161280
011101110	0.00176469
011101111	0.00184064
011110000	0.00288814
011110001	0.00192732
011110010	0.00212087
011110011	0.00225050
011110100	0.00258983
011110101	0.00129438
011110110	0.00183489
011110111	0.00159241
011111000	0.00379875
011111001	0.00250695
011111010	0.00288234
011111011	0.00291497
011111100	0.00342575
011111101	0.00205575
011111110	0.00247799
011111111	0.00238551
011000000	0.00131971
011000010	0.00110454
011000001	0.00136547
011000101	0.00117747
011000011	0.00205164
011000111	0.00173125
011000100	0.00105821
011000110	0.00086999
011001000	0.00213386
011001010	0.00189567
011001001	0.00217769
011001101	0.00203312
011001011	0.00312175
011001111	0.00286828
011001100	0.00183245
011001110	0.00162864
100000000	0.00095092
110000000	0.00132767
100010000	0.00126264
100000010	0.00074896
100000001	0.00092899
110000001	0.00133111
100010001	0.00123506
100000101	0.00066897
100000011	0.00104359
110000010	0.00105707
100010010	0.00103919
110000011	0.00139547
100010011	0.00196489
100000111	0.00086247
100000100	0.00086728
110000100	0.00096238
100010100	0.00087369
110000101	0.00068369
100010101	0.00097555
100000110	0.00068688
110000110	0.00076069
100010110	0.00071089
110000111	0.00087664
100010111	0.00156351
100001000	0.00069051
110001000	0.00097383
100011000	0.00123797
100001010	0.00054058
100001001	0.00056712
110001001	0.00089116
100011001	0.00126379
100001101	0.00048370
100001011	0.00071272
110001010	0.00076309
100011010	0.00096715
110001011	0.00099138
100011011	0.00191490
100001111	0.00062639
100001100	0.00060548
110001100	0.00071496
100011100	0.00093593
110001101	0.00051078
100011101	0.00100970
100001110	0.00042131
110001110	0.00052589
100011110	0.00077566
110001111	0.00065965
100011111	0.00161786
110010000	0.00058964
110010001	0.00066428
110010010	0.00042389
110010011	0.00105787
110010100	0.00093429
110010101	0.00084769
110010110	0.00077599
110010111	0.00130430
110011000	0.00056681
110011001	0.00070688
110011010	0.00037756
110011011	0.00110360
110011100	0.00108101
110011101	0.00093547
110011110	0.00092137
110011111	0.00146507
110110000	0.00275699
110110001	0.00181367
110110010	0.00217111
110110011	0.00207596
110110100	0.00269997
110110101	0.00181998
110110110	0.00204675
110110111	0.00209146
110111000	0.00288638
110111001	0.00212883
110111010	0.00215567
110111011	0.00227817
110111100	0.00318936
110111101	0.00185664
110111110	0.00258106
110111111	0.00227720
101000000	0.00065874
101010000	0.00321828
101000010	0.00052497
101000001	0.00055910
101010001	0.00296998
101000101	0.00064944
101000011	0.00076882
101010010	0.00271699
101010011	0.00460060
101000111	0.00085110
101000100	0.00081253
101010100	0.00080944
101010101	0.00114712
101000110	0.00065406
101010110	0.00064871
101010111	0.00202579
101001000	0.00045613
101011000	0.00310736
101001010	0.00036631
101001001	0.00025195
101011001	0.00285935
101001101	0.00043346
101001011	0.00047001
101011010	0.00249741
101011011	0.00419355
101001111	0.00056182
101001100	0.00048380
101011100	0.00077690
101011101	0.00108902
101001110	0.00029162
101011110	0.00063268
101011111	0.00191670
111010000	0.00103845
111010001	0.00107243
111010010	0.00083948
111010011	0.00170985
111010100	0.00071284
111010101	0.00084787
111010110	0.00054671
111010111	0.00138079
111011000	0.00113583
111011001	0.00123317
111011010	0.00088168
111011011	0.00182746
111011100	0.00087149
111011101	0.00094370
111011110	0.00073396
111011111	0.00151731
110100000	0.00216076
110100001	0.00212174
110100010	0.00180460
110100011	0.00223554
110100100	0.00118347
110100101	0.00072575
110100110	0.00087581
110100111	0.00090313
110101000	0.00136116
110101001	0.00122673
110101010	0.00111391
110101011	0.00137611
110101100	0.00081690
110101101	0.00051529
110101110	0.00056539
110101111	0.00064412
111100000	0.00119275
111100001	0.00105024
111100010	0.00096178
111100011	0.00123451
111100100	0.00072711
111100101	0.00041398
111100110	0.00051208
111100111	0.00053021
111101000	0.00075687
111101001	0.00056221
111101010	0.00060627
111101011	0.00073049
111101100	0.00047945
111101101	0.00029354
111101110	0.00030940
111101111	0.00037261
111110000	0.00198601
111110001	0.00144588
111110010	0.00148877
111110011	0.00177922
111110100	0.00153225
111110101	0.00071947
111110110	0.00105546
111110111	0.00094700
111111000	0.00194758
111111001	0.00133660
111111010	0.00142500
111111011	0.00162251
111111100	0.00160342
111111101	0.00074386
111111110	0.00113032
111111111	0.00099594
111000000	0.00043145
111000010	0.00034558
111000001	0.00022554
111000101	0.00037501
111000011	0.00042394
111000111	0.00048752
111000100	0.00041286
111000110	0.00023268
111001000	0.00030105
111001010	0.00024801
111001001	0.00000000
111001101	0.00026259
111001011	0.00022824
111001111	0.00033014
111001100	0.00021856
111001110	0.00000000
