# Supplementary material for: Formal modeling and analysis of the hexosamine biosynthetic pathway: role of O-linked N-acetylglucosamine transferase in oncogenesis and cancer progression
Source: PeerJ. 2016 Sep 27;4:e2348. doi: 10.7717/peerj.2348 (PMC5047222; doi:10.7717/peerj.2348)
Supplement: Supplemental Information 5 [file peerj-04-2348-s005.zip › S5 - Java avg betweenness centrality/Java avg betweenness centrality/readme.txt]

Search.java: Searches all paths (in a directed graph) from a start node to end node and stores in a file

CalcPathBetweeness.java: it calculates the average betweeness centrality of every path and then finally, it selects a path which has maximum betweenness centrality.

 
