# Supplementary material for: Formal modeling and analysis of the hexosamine biosynthetic pathway: role of O-linked N-acetylglucosamine transferase in oncogenesis and cancer progression
Source: PeerJ. 2016 Sep 27;4:e2348. doi: 10.7717/peerj.2348 (PMC5047222; doi:10.7717/peerj.2348)
Supplement: Supplemental Information 5 [file peerj-04-2348-s005.zip › S5 - Java avg betweenness centrality/Java avg betweenness centrality/Search.java]

import java.util.LinkedList;
import java.io.*;

public class Search {

    private static final String START = "100000100";
    private static final String END = "101111101";

    public static void main(String[] args) {
        // this graph is directional
        Graph graph = new Graph();

        String fileName = "SG.sif"; // file name of the state graph to Search for Paths

        // This will reference one line at a time
        String line = null;
        try {
            // FileReader reads text files in the default encoding.
            FileReader fileReader = 
                new FileReader(fileName);
            // Always wrap FileReader in BufferedReader.
            BufferedReader bufferedReader = 
                new BufferedReader(fileReader);
            while((line = bufferedReader.readLine()) != null) {
                //System.out.println(line);
		String edgeinfo[] = line.split("\t");
		 System.out.println(edgeinfo.length);
		graph.addEdge(edgeinfo[0],edgeinfo[2]);
            }   
            // Always close files.
            bufferedReader.close();         
        }
        catch(FileNotFoundException ex) {
            System.out.println(
                "Unable to open file '" + 
		fileName + "'");                
        }
        catch(IOException ex) {
            System.out.println(
                "Error reading file '" 
                + fileName + "'");                  
            // Or we could just do this: 
            // ex.printStackTrace();
        }
        LinkedList<String> visited = new LinkedList();
        visited.add(START);
        new Search().breadthFirst(graph, visited);
    }

    private void breadthFirst(Graph graph, LinkedList<String> visited) {
        LinkedList<String> nodes = graph.adjacentNodes(visited.getLast());
        // examine adjacent nodes
        for (String node : nodes) {
            if (visited.contains(node)) {
                continue;
            }
            if (node.equals(END)) {
                visited.add(node);
                printPath(visited);
                visited.removeLast();
                break;
            }
        }
        // in breadth-first, recursion needs to come after visiting adjacent nodes
        for (String node : nodes) {
            if (visited.contains(node) || node.equals(END)) {
                continue;
            }
            visited.addLast(node);
            breadthFirst(graph, visited);
            visited.removeLast();
        }
    }

    private void printPath(LinkedList<String> visited) {
	//int counter=0;
        for (String node : visited) {
           System.out.print(node);
            System.out.print(" ");
        }
	//counter++;
        System.out.println();
    }
}
