# Supplementary material for: Formal modeling and analysis of the hexosamine biosynthetic pathway: role of O-linked N-acetylglucosamine transferase in oncogenesis and cancer progression
Source: PeerJ. 2016 Sep 27;4:e2348. doi: 10.7717/peerj.2348 (PMC5047222; doi:10.7717/peerj.2348)
Supplement: Supplemental Information 5 [file peerj-04-2348-s005.zip › S5 - Java avg betweenness centrality/Java avg betweenness centrality/SG.sif]

000110100	1	100110100
000110100	1	010110100
000110100	1	001110100
000110100	1	000111100
000110100	1	000110101
000001100	1	010001100
000001100	1	000101100
000001100	1	000000100
000001100	1	000001101
000110101	1	100110101
000110101	1	010110101
000110101	1	001110101
000110101	1	000111101
000001101	1	000000101
010001100	1	010000100
000111100	1	100111100
000111100	1	010111100
000111100	1	001111100
000111100	1	000101100
000111100	1	000111101
000111101	1	100111101
000100100	1	100100100
000100100	1	001100100
000100100	1	000110100
000100100	1	000100101
000100101	1	100100101
000100101	1	001100101
000100101	1	000110101
000101100	1	000100100
001100100	1	101100100
001100100	1	001110100
001100100	1	001100101
001100101	1	101100101
001100101	1	001110101
001110100	1	101110100
001110100	1	001111100
001110100	1	001110101
001110101	1	101110101
001111100	1	101111100
000000101	1	010000101
000000101	1	000100101
000000101	1	000010101
000000100	1	010000100
000000100	1	000100100
000000100	1	000010100
000000100	1	000000101
100000101	1	000000101
100000101	1	110000101
100000101	1	100100101
100000101	1	100010101
100000100	1	000000100
100000100	1	110000100
100000100	1	100100100
100000100	1	100010100
100000100	1	100000101
010000100	1	010100100
010000100	1	010010100
010000100	1	010000101
110000100	1	010000100
110000100	1	110100100
110000100	1	110010100
110000100	1	110000101
000010100	1	010010100
000010100	1	000110100
000010100	1	000011100
000010100	1	000010101
100110100	1	110110100
100110100	1	101110100
100110100	1	100111100
100110100	1	100110101
100010100	1	000010100
100010100	1	110010100
100010100	1	100110100
100010100	1	100011100
100010100	1	100010101
010000101	1	010100101
010000101	1	010010101
110000101	1	010000101
110000101	1	110100101
110000101	1	110010101
000010101	1	010010101
000010101	1	000110101
000010101	1	000011101
100110101	1	110110101
100110101	1	101110101
100110101	1	100111101
100010101	1	000010101
100010101	1	110010101
100010101	1	100110101
100010101	1	100011101
000011100	1	010011100
000011100	1	000111100
000011100	1	000001100
000011100	1	000011101
100111100	1	110111100
100111100	1	101111100
100111100	1	100111101
100011100	1	000011100
100011100	1	110011100
100011100	1	100111100
100011100	1	100011101
000011101	1	010011101
000011101	1	000111101
000011101	1	000001101
100111101	1	110111101
100111101	1	101111101
100011101	1	000011101
100011101	1	110011101
100011101	1	100111101
010010100	1	010110100
010010100	1	010011100
010010100	1	010010101
110010100	1	010010100
110010100	1	110110100
110010100	1	110011100
110010100	1	110010101
010010101	1	010110101
010010101	1	010011101
110010101	1	010010101
110010101	1	110110101
110010101	1	110011101
010011100	1	010111100
010011100	1	010001100
010011100	1	010011101
110011100	1	010011100
110011100	1	110111100
110011100	1	110011101
110011101	1	010011101
110011101	1	110111101
010110100	1	011110100
010110100	1	010111100
010110100	1	010110101
110111100	1	010111100
110111100	1	111111100
110111100	1	110111101
010100100	1	000100100
010100100	1	011100100
010100100	1	010110100
010100100	1	010100101
100100100	1	101100100
100100100	1	100110100
100100100	1	100100101
110110100	1	010110100
110110100	1	111110100
110110100	1	110111100
110110100	1	110110101
110100100	1	010100100
110100100	1	100100100
110100100	1	111100100
110100100	1	110110100
110100100	1	110100101
010100101	1	000100101
010100101	1	011100101
010100101	1	010110101
100100101	1	101100101
100100101	1	100110101
110110101	1	010110101
110110101	1	111110101
110110101	1	110111101
110100101	1	010100101
110100101	1	100100101
110100101	1	111100101
110100101	1	110110101
011100100	1	001100100
011100100	1	011110100
011100100	1	011100101
101100100	1	101110100
101100100	1	101100101
111100100	1	011100100
111100100	1	101100100
111100100	1	111110100
111100100	1	111100101
011100101	1	001100101
101100101	1	101110101
111100101	1	011100101
111100101	1	101100101
111100101	1	111110101
011110100	1	001110100
101110100	1	101111100
101110100	1	101110101
111110100	1	011110100
111110100	1	101110100
111110100	1	111111100
111110100	1	111110101
101110101	1	101111101
111110101	1	101110101
101111100	1	101111101
111111100	1	101111100
