# Supplementary material for: Formal modeling and analysis of the hexosamine biosynthetic pathway: role of O-linked N-acetylglucosamine transferase in oncogenesis and cancer progression
Source: PeerJ. 2016 Sep 27;4:e2348. doi: 10.7717/peerj.2348 (PMC5047222; doi:10.7717/peerj.2348)
Supplement: Supplemental Information 8 [file peerj-04-2348-s008.zginml › GINsim-data/regulatoryGraph.ginml]

<?xml version="1.0" encoding="UTF-8"?>
<!DOCTYPE gxl SYSTEM "http://ginsim.org/GINML_2_2.dtd">
<gxl xmlns:xlink="http://www.w3.org/1999/xlink">
  <graph class="regulatory" id="hbp_ST" nodeorder="NFKB P21 FOXM PI3K P53 MDM2 OGT OGA CYMC">
    <nodestyle background="#ffffff" foreground="#000000" text="#000000" shape="RECTANGLE" width="45" height="25"/>
    <nodestyle background="#ffffff" foreground="#000000" text="#000000" shape="RECTANGLE" width="45" height="25"/>
    <edgestyle color="#000000" pattern="SIMPLE" line_width="1" properties="positive:#00c800 negative:#c80000 dual:#0000c8"/>
    <edgestyle color="#000000" pattern="SIMPLE" line_width="1" properties="positive:#00c800 negative:#c80000 dual:#0000c8"/>
    <node id="NFKB" maxvalue="1">
      <parameter idActiveInteractions=" PI3K:NFKB" val="1"/>
      <nodevisualsetting x="205" y="318" style=""/>
    </node>
    <node id="P21" maxvalue="1">
      <parameter idActiveInteractions=" PI3K:P21 P53:P21" val="1"/>
      <parameter idActiveInteractions=" P53:P21 FOXM:P21" val="1"/>
      <parameter val="1"/>
      <parameter idActiveInteractions=" P53:P21" val="1"/>
      <nodevisualsetting x="368" y="320" style=""/>
    </node>
    <node id="FOXM" maxvalue="1">
      <parameter idActiveInteractions=" PI3K:FOXM P53:FOXM" val="1"/>
      <parameter idActiveInteractions=" PI3K:FOXM" val="1"/>
      <nodevisualsetting x="349" y="196" style=""/>
    </node>
    <node id="PI3K" maxvalue="1">
      <parameter idActiveInteractions=" OGT:PI3K P53:PI3K" val="1"/>
      <parameter idActiveInteractions=" NFKB:PI3K OGT:PI3K P53:PI3K" val="1"/>
      <parameter idActiveInteractions=" OGT:PI3K" val="1"/>
      <parameter idActiveInteractions=" NFKB:PI3K" val="1"/>
      <parameter idActiveInteractions=" NFKB:PI3K OGT:PI3K" val="1"/>
      <nodevisualsetting x="185" y="190" style=""/>
    </node>
    <node id="P53" maxvalue="1">
      <parameter val="1"/>
      <parameter idActiveInteractions=" NFKB:P53 MDM2:P53" val="1"/>
      <parameter idActiveInteractions=" NFKB:P53" val="1"/>
      <nodevisualsetting x="445" y="160" style=""/>
    </node>
    <node id="MDM2" maxvalue="1">
      <parameter idActiveInteractions=" P53:MDM2" val="1"/>
      <nodevisualsetting x="588" y="159" style=""/>
    </node>
    <node id="OGT" maxvalue="1">
      <parameter idActiveInteractions=" OGA:OGT CYMC:OGT" val="1"/>
      <parameter idActiveInteractions=" CYMC:OGT" val="1"/>
      <nodevisualsetting x="189" y="101" style=""/>
    </node>
    <node id="OGA" maxvalue="1">
      <parameter val="1"/>
      <nodevisualsetting x="48" y="83" style=""/>
    </node>
    <node id="CYMC" maxvalue="1">
      <parameter idActiveInteractions=" P53:CYMC OGT:CYMC" val="1"/>
      <parameter idActiveInteractions=" OGT:CYMC" val="1"/>
      <nodevisualsetting x="357" y="47" style=""/>
    </node>
    <edge id="OGT:CYMC" from="OGT" to="CYMC" minvalue="1" sign="positive">
      <edgevisualsetting points="239,97 268,78 284,67 306,57" style=""/>
    </edge>
    <edge id="OGT:PI3K" from="OGT" to="PI3K" minvalue="1" sign="positive">
      <edgevisualsetting style=""/>
    </edge>
    <edge id="OGT:OGA" from="OGT" to="OGA" minvalue="1" sign="negative">
      <edgevisualsetting style=""/>
    </edge>
    <edge id="FOXM:P21" from="FOXM" to="P21" minvalue="1" sign="negative">
      <edgevisualsetting style=""/>
    </edge>
    <edge id="P53:MDM2" from="P53" to="MDM2" minvalue="1" sign="positive">
      <edgevisualsetting style=""/>
    </edge>
    <edge id="P53:P21" from="P53" to="P21" minvalue="1" sign="positive">
      <edgevisualsetting style=""/>
    </edge>
    <edge id="P53:CYMC" from="P53" to="CYMC" minvalue="1" sign="negative">
      <edgevisualsetting style=""/>
    </edge>
    <edge id="P53:FOXM" from="P53" to="FOXM" minvalue="1" sign="negative">
      <edgevisualsetting style=""/>
    </edge>
    <edge id="P53:PI3K" from="P53" to="PI3K" minvalue="1" sign="negative">
      <edgevisualsetting points="287,157" style=""/>
    </edge>
    <edge id="NFKB:PI3K" from="NFKB" to="PI3K" minvalue="1" sign="positive">
      <edgevisualsetting style=""/>
    </edge>
    <edge id="NFKB:P53" from="NFKB" to="P53" minvalue="1" sign="positive">
      <edgevisualsetting points="413,226" style=""/>
    </edge>
    <edge id="MDM2:P53" from="MDM2" to="P53" minvalue="1" sign="negative">
      <edgevisualsetting style=""/>
    </edge>
    <edge id="OGA:OGT" from="OGA" to="OGT" minvalue="1" sign="negative">
      <edgevisualsetting style=""/>
    </edge>
    <edge id="P21:NFKB" from="P21" to="NFKB" minvalue="1" sign="negative">
      <edgevisualsetting style=""/>
    </edge>
    <edge id="PI3K:NFKB" from="PI3K" to="NFKB" minvalue="1" sign="positive">
      <edgevisualsetting style=""/>
    </edge>
    <edge id="PI3K:FOXM" from="PI3K" to="FOXM" minvalue="1" sign="positive">
      <edgevisualsetting style=""/>
    </edge>
    <edge id="PI3K:P21" from="PI3K" to="P21" minvalue="1" sign="negative">
      <edgevisualsetting style=""/>
    </edge>
    <edge id="CYMC:OGT" from="CYMC" to="OGT" minvalue="1" sign="positive">
      <edgevisualsetting points="325,97 307,106 287,113 266,121" style=""/>
    </edge>
  </graph>
</gxl>
