# Supplementary material for: Formal modeling and analysis of the hexosamine biosynthetic pathway: role of O-linked N-acetylglucosamine transferase in oncogenesis and cancer progression
Source: PeerJ. 2016 Sep 27;4:e2348. doi: 10.7717/peerj.2348 (PMC5047222; doi:10.7717/peerj.2348)
Supplement: Supplemental Information 8 [file peerj-04-2348-s008.zginml › GINsim-data/reg2dyn_parameters]

<?xml version="1.0" encoding="UTF-8"?>
<simulationParameters nodeOrder="NFKB P21 FOXM PI3K P53 MDM2 OGT OGA CYMC">
  <parameter name="parameter" updating="asynchronous" breadthFirst="false" maxdepth="0" maxnodes="0" simulationStrategy="0"/>
</simulationParameters>
